# Supplementary material for: Understanding family planning decision-making: perspectives of providers and community stakeholders from Istanbul, Turkey
Source: BMC Womens Health. 2021 Oct 9;21:357. doi: 10.1186/s12905-021-01490-3 (PMC8502330; doi:10.1186/s12905-021-01490-3)
Supplement: Supplementary file 3 — Additional file 3: Coding tree. [file 12905_2021_1490_MOESM3_ESM.xlsx]

## Sheet: Sheet1
Major Themes	Sub-themes	Code Definition
Demographics	Informal employment	Job definition and title, restricted to those who work informally (e.g., housewife, volunteer)
Demographics	Formal employment	Job definition and title, restricted to those who work formally (e.g., doctor, nurse, etc.)
Demographics	Employment duration	Length of employment (includes formal and informal)
Demographics	FP provision duration	Length providing family planning services
Demographics	Residence	Whether or not the respodent lives in community and Length of time respondent has lived in the community
Abortion	Abortion	General discussion about abortion
Abortion	Abortion barriers	Any barrier to abortion services, such as religion, financial, cultural, social, age, marital status, institutional, parity
Abortion	Abortion bias thoughts - FP provider	Biased thoughts about abortion from family planning service provider
Abortion	Abortion bias behavior - FP provider	Biased behavior about abortion from family planning service provider
Abortion	Abortion bias - CS	Bias about abortion from community stakeholder
Abortion	Abortion services	Discussion of any abortion service or provision of service
Abortion	Abortion access	Any discussion about women being able to obtain a safe abortion
Abortion	Abortion demand	Demand for abortion among both women and men and any age group
Abortion	Reason for abortion	Discussion about reasons for abortion among participant, women in general
Abortion	Unsafe abortion	Discussion about abortion outside of formal healthcare sector or by untrained providers
Abortion	Abortion definition	Any instance in which abortion is discussed with differing terminology
Social	Social and cultural	Any discussion about social pressure or social norms or cultural values relating to abortion or FP access or utilization
Social	Trust	Who women, couples, or men, trust for information about family planning or abortion, access, etc.
Social	Fatalistic	Any mention about FP, abortion, or childbearing being pre-determined, uncontrollable, or "up to God"
Social	Norms about childbearing	Discussions related to family size, formation, childbearing spacing, etc.
Social	Social network	Social network - family, male partners, friends, neighbors - influence on FP/abortion, information, advice about FP/abortion, rumors
Family planning	Family planning	General discussion about family planning
Family planning	Access to FP	Any discussion about women being able to obtain FP
Family planning	Access to FP - single young	Any discussion about women being able to obtain FP specifically when the woman is single, young
Family planning	Barriers to FP - fertility	Barriers to using or accessing family planning services related to ferility norms, "maintaining fertility", avoiding infertility, and "proving fertility"
Family planning	Barriers to FP - costs	Barriers to using or accessing family planning services related to financial costs
Family planning	Barriers to FP - fear	Barriers to using or accessing family planning services related to fear or apprehension
Family planning	Barriers to FP - side effects	Barriers to using or accessing family planning services related to side effects or health concerns
Family planning	Barriers to FP - male partner	Barriers to using or accessing family planning services related to male, sexual romantic partners
Family planning	Barriers to FP - social network	Barriers to using or accessing family planning services related to social networks (family, peers, neighbors, influential leaders)
Family planning	Barriers to FP - access	Barriers to using or accessing family planning services related to accessing services
Family planning	Barriers to FP - religion	Barriers to using or accessing family planning services related to religion
Family planning	Barriers to FP - other	Barriers to using or accessing family planning services related to other categories not mentioned in the other "Barriers to FP"
Family planning	FP bias	Biased behavior or thoughts about family planning from respondent
Family planning	Availability of FP	Whether or not family planning services are available, and effectiveness of available methods
Family planning	Facilitators of FP	Motivating factors that encourage family planning use
Family planning	Reason for use	Motivating factors that encourage use of specific method
Family planning	FP demand	Demand for family planning among both women and men and any age group
Family planning	Popular methods	Any discussion about "most popular" family planning or what most women use
Family planning	FP decision-making	Trade-off thinking, decisions about FP without or with others, freedom to choose methods or inability to choose
Family planning	Knowledge about FP	Lack of information about family planning, who knows about family planning related to age, gender, background characteristics, discussions about how to get information, etc.
Quality of services	Assessing patients needs	Any discussion about tailoring counseling, understanding what patients needs, selection of appropriate or "best fitting" method
Quality of services	Client-provider interactions	Rapport building between provider and client or anything about interactions between client and providers
Quality of services	Constellation of services	Mentions about other services offered or not offered with family planning or abortion
Quality of services	Follow-up	Any mention of follow-up after family planning, abortion, or other services/ frequency / whether or not it occurs, side effect management
Quality of services	Information provision	Whether or not information is provided in formal healthcare settings, quality of information, misinformation, and type of information
Quality of services	Service readiness	Whether or not facility is able and ready to provide services, and how ready
Quality of services	Quality - general	General discussions about quality - related to abortion or family planning
Quality of services	Characteristics of providers	Traits (either physical or personality) that acts as barrier or facilitator to service utilization
Programs	Willows	Any dicussion of willows
Programs	Other programs	Any discussion of other programs
